# Supplementary material for: Serial Llama Immunization with Various SARS-CoV-2 RBD Variants Induces Broad Spectrum Virus-Neutralizing Nanobodies
Source: Vaccines (Basel). 2024 Jan 26;12(2):129. doi: 10.3390/vaccines12020129 (PMC10891761; doi:10.3390/vaccines12020129)
Supplement: Supplementary file 1 [file vaccines-12-00129-s001.zip]

Archive with 1 entries (1 files):
- vaccines-2775160-supplementary.pdf
